# Supplementary material for: Effects of Palm Kernel Cake on Nutrient Utilization and Performance in Confined Cattle, Sheep and Goats: A Comparative Meta-Analytical Approach
Source: Animals (Basel). 2025 Sep 22;15(18):2764. doi: 10.3390/ani15182764 (PMC12466351; doi:10.3390/ani15182764)
Supplement: Supplementary file 1 [file animals-15-02764-s001.zip]

Archive with 4 entries (4 files):
- .DS_Store
- Table S1.pdf
- Table S2.pdf
- Table S3.pdf
